# Supplementary material for: Development and validation of a 3D printed phantom for image quality assessment in fluoroscopy
Source: J Appl Clin Med Phys. 2026 Jun 4;27(6):e70650. doi: 10.1002/acm2.70650 (PMC13238637; doi:10.1002/acm2.70650)
Supplement: Supplementary file 1 — Supporting Information [file ACM2-27-e70650-s001.zip]

Archive with 3 entries (3 files):
- FOV_9_0.stl
- FOV_4_5.stl
- FOV_6_0.stl
